# Supplementary material for: Evidence for the complex relationship between free amino acid and sugar concentrations and acrylamide-forming potential in potato
Source: Ann Appl Biol. 2014 Jan 23;164(2):286–300. doi: 10.1111/aab.12101 (PMC4240738; doi:10.1111/aab.12101)
Supplement: Appendix S1 — The complete data set on free amino acid, glucose, fructose and sucrose concentrations in the potato samples, and on the levels of acrylamide formed in heated flour. [file aab0164-0286-sd1.xlsx]

## Sheet: Amino acids 
Amino acids (mmol/kg dry weight) of stored samples
Arginine could not be measured by the method used and cysteine was present at concentrations too low to be measured accurately
Variety	Treatment	Block/Replicates	Alanine	Glycine	Valine	Leucine	Isoleucine	Threonine	Serine	GABA	Proline	Asparagine	Aspartic acid	Methionine	Glutamic acid	Phenylalanine	Glutamine	Ornithine	Lysine	Histidine	Tyrosine	Tryptophan
Saturna	N0	B1 #1	2.42	0.58	6.23	2.26	2.92	2.59	3.2	5.07	3.57	83.63	41.59	1	28.79	2.13	6.31	0.08	3	1.7	1.13	0.24
Saturna	N0	B1 #2	2.03	0.26	5.13	2.13	2.29	1.61	2.31	4.23	3.06	70.78	35.39	0.88	27.83	2.51	4.6	0.2	2.27	1.42	0.83	0.16
Saturna	N0	B2 #1	2.6	0.38	5.2	1.75	2.46	2.24	3.18	7.4	4.06	57.25	35.18	0.6	23.38	2.56	4.63	0.07	2.15	1.35	0.91	0.21
Saturna	N0	B2 #2	2.69	0.93	8.89	2.12	2.73	3.78	3.78	20.4	5.7	102.77	43.94	1.02	19.51	2.68	8.93	0.05	1.65	*	1.16	0.81
Saturna	N100	B1 #1	2.85	0.71	12.11	3.21	5.44	3.2	3.03	15.56	7.65	142.16	39.22	2.61	20.11	5.01	9.21	0.2	2.03	0.68	2.53	0.5
Saturna	N100	B1 #2	2.83	0.89	11.79	2.65	4.49	3.09	2.94	19.46	7.97	160.99	33.87	2.48	18.83	4.23	10.46	0.24	1.56	0.63	1.72	0.31
Saturna	N100	B2 #1	2.68	0.66	9.33	2.46	4.17	1.59	1.51	13.7	7.03	113.12	32.21	1.8	18.68	3.33	5.66	0.11	1.29	0.36	1.71	0.42
Saturna	N100	B2 #2	2.1	0.77	11.54	3.05	5.16	1.98	1.25	16.95	5.46	165.36	33.37	1.85	20.85	3.53	8.36	0.22	1.51	0.52	1.07	0.4
Saturna	N200	B1 #1	2.53	0.35	7.28	2.41	3.35	2.27	3.19	5.86	4.51	93.65	40.06	0.94	36.64	3.21	8.52	0.36	3.01	2.47	1.35	0.43
Saturna	N200	B1 #2	1.73	0.46	8.84	2.49	3.31	2.67	2.65	4.76	5.04	107.42	46.39	1.18	32.45	2.94	9.59	0.1	2.34	0.48	2.12	0.68
Saturna	N200	B2 #1	2.93	0.93	13.27	4.19	4.4	4.1	2.46	18.65	7.78	165.49	48.12	1.65	35.81	4.11	16.64	0.65	4.48	0.96	1.77	0.43
Saturna	N200	B2 #2	2.69	1.12	14.13	3.84	4.93	4.33	5.37	20.97	12.92	148.86	52.97	1.97	36.33	3.93	19.27	0.59	4.41	3.01	2.11	0.64
Rosetta	N0	B1 #1	4.5	1.79	8.26	1.62	2.29	3.1	5.18	17.37	8.46	64.76	29.54	1.09	28.01	3.23	7.1	0.17	2.24	*	0.36	0.21
Rosetta	N0	B1 #2	3.18	1.01	6.32	1.39	1.82	2.87	4.12	14.92	11.09	69.6	28.16	0.94	27.63	4.55	9.94	0.19	1.17	*	0.51	0.17
Rosetta	N0	B2 #1	6.15	1.59	9.7	1.87	3.06	2.66	5.15	29.81	7.92	65.23	27.58	1.33	19.08	4.11	8.81	0.29	2.53	0.92	0.66	0.47
Rosetta	N0	B2 #2	12.95	2.12	14.49	2.75	4.73	5.66	11.29	35.01	9.29	65.87	33.15	2.85	17.41	6.02	26.67	0.71	5.26	3.2	1.92	1.03
Rosetta	N100	B1 #1	4.6	1.17	8.83	1.56	2.63	4.22	6.39	25.08	12.92	81.05	27.7	1.77	32.09	3.99	18.32	0.85	4.43	2.7	0.93	0.56
Rosetta	N100	B1 #2	10.04	2.05	11.6	2.01	3.31	4.25	7.24	26.44	19.56	94.96	37.03	2.03	31.35	5.74	18.38	0.51	2.52	0.78	0.86	0.56
Rosetta	N100	B2 #1	6.79	1.56	10.53	1.67	3.57	3.28	6.68	27.62	8.25	58.03	23.71	1.6	11.43	3.87	5.91	0.32	2.44	1.48	0.86	0.3
Rosetta	N100	B2 #2	6.75	1.36	11.53	1.93	3.63	4.71	7.85	47.35	8.59	81.13	32.98	1.94	24.7	5.18	20.24	0.72	5.32	3.75	1.1	0.57
Rosetta	N200	B1 #1	8.43	1.96	8.06	1.51	2.13	2.99	5.45	23.8	13.01	47.19	29.42	1	25.59	4.77	4.95	0.13	1.31	*	0.88	0.31
Rosetta	N200	B1 #2	6.8	1.6	9.36	1.57	2.82	4	6.9	42.04	17.35	72.76	30.3	1.44	36.94	6.06	23.17	0.64	3.68	2.66	1.12	0.45
Rosetta	N200	B2 #1	6.1	1.06	8.9	1.63	2.86	3.66	6.23	35.49	13.06	47.39	28.66	1.31	17.21	4.4	10.69	0.03	4.12	2.28	1.19	0.46
Rosetta	N200	B2 #2	7.61	1.43	8.73	1.58	2.51	2.83	6.72	26.9	11.48	40.4	30.62	1.22	12.94	4.55	14.27	0.18	2.72	0.62	1.31	0.51
PentlandDell	N0	B1 #1	3.69	1.87	12.02	1.92	3.08	4.37	10.01	20.03	6.4	76.07	42.38	1.78	31.34	7.8	16.16	0.33	5.44	3.05	2.13	0.15
PentlandDell	N0	B1 #2	4.05	2.09	11.41	1.65	2.83	4.23	10.19	24.81	7.66	90.48	48.26	1.9	37.18	8.7	10.39	0.27	4.58	1.96	2.11	0.13
PentlandDell	N0	B2 #1	11.92	4.19	19.03	2.4	4.31	5.73	14.9	26.13	10.35	80.43	49.27	3.32	33.84	8.4	23.36	0.3	6.24	2.91	3.14	0.34
PentlandDell	N0	B2 #2	9.6	3.18	18.72	2.64	4.64	5.73	15.65	23.41	15.83	106.03	61.14	2.81	44.3	10	27.89	0.22	6	1.05	5.67	0.8
PentlandDell	N100	B1 #1	6.29	2.69	12.41	1.88	2.92	4.03	11.64	17.99	12.92	90.56	60.38	1.6	45.53	8.98	16.67	0.29	4.02	0.59	2.7	0.32
PentlandDell	N100	B1 #2	6.17	2.24	16.7	1.88	3.96	4.97	10.16	13.84	16.3	109.83	41.49	2.01	31.25	6.39	17.72	0.22	3.85	0.74	4.32	0.65
PentlandDell	N100	B2 #1	9.13	2.58	21.43	3.2	5.6	5.98	14.33	24.21	43.93	138.08	59.62	2.94	38.49	8.87	28.5	0.53	7.61	3.38	2.68	0.31
PentlandDell	N100	B2 #2	13.35	4.12	21.68	2.84	5.26	5.43	15.9	24.25	44.23	143.06	69.55	3.32	40.81	10.05	37.05	0.5	5.21	1.17	3.58	0.53
PentlandDell	N200	B1 #1	7.03	2.12	12.83	2.13	3.16	5.06	12.71	20.04	29.99	150.5	61.82	1.25	33.47	8.05	25.72	0.26	5.21	0.71	2.78	0.29
PentlandDell	N200	B1 #2	24.07	6.1	29.77	2.39	6.93	10.1	19.51	41.74	35.04	123.47	53.32	3.17	23.51	9.11	40.92	1.04	6.81	4.92	3.86	0.43
PentlandDell	N200	B2 #1	15.09	3.4	27.88	4.43	7.09	5.67	13.89	23.43	22.64	124.61	99.33	3.94	24.92	6.78	42.16	1.1	5.99	3	1.95	0.37
PentlandDell	N200	B2 #2	12.92	2.51	25.82	3.9	6.44	4.9	12.94	22.22	26.75	115.55	85.11	3.38	25.65	6.76	48.07	0.89	4.97	3.75	1.43	0.47
MarisPiper	N0	B1 #1	2.73	1.53	11.21	2.56	3.5	3.46	6.68	27.1	3.5	38.52	32.23	1.82	12.66	4.06	8.78	0.22	3.02	1.42	1.05	0.14
MarisPiper	N0	B1 #2	2.39	1.29	10.36	2.33	3.53	3.3	6.29	22.85	4.23	55.09	38.28	1.96	13.1	3.05	13.05	0.15	2.11	*	1.27	0.35
MarisPiper	N0	B2 #1	7.95	4.36	19.68	3.29	6.24	5.68	16.75	25.84	5.78	74.73	54.68	4.2	43.64	6.23	49.64	0.58	4.11	1.04	2.54	0.52
MarisPiper	N0	B2 #2	5.39	3.93	17.6	3.11	5.46	3.99	11.52	21.94	5.15	49.13	49.38	3.81	28.95	5.16	19.57	0.41	3.17	0.44	2.15	0.52
MarisPiper	N100	B1 #1	3.7	2.1	19.55	3.49	5.91	4.32	8.6	41.83	12.12	100.66	37.48	4.91	10.31	5.38	20.89	0.29	1.8	0.57	1.11	0.22
MarisPiper	N100	B1 #2	3.78	2.11	21.89	3.98	6.75	5.34	11.22	32.56	15.62	123.89	40.49	6.28	11.47	6.21	26.76	0.23	2.17	0.55	1.97	0.3
MarisPiper	N100	B2 #1	6.04	3.67	19.76	3.08	5.22	4.19	9.68	28.03	32.6	109.19	40.66	7.23	20.95	4.39	50.52	0.17	2.14	0.42	0.99	0.2
MarisPiper	N100	B2 #2	4.41	2.88	18.5	2.81	5.21	3.78	7.79	22.35	12.53	117.53	36.53	6.16	19.21	6.17	28.71	0.16	2.31	0.46	1.41	0.35
MarisPiper	N200	B1 #1	6.96	3.44	18.94	3.47	6.43	4.29	12.29	31.99	7.46	74.46	40.97	3.33	14.66	5.88	24.41	0.51	3.73	1.87	1.47	0.29
MarisPiper	N200	B1 #2	17.39	4.86	28.34	5.32	8.82	8.01	29.11	48.93	21.99	106.6	67.15	7.32	19.75	8.15	85.6	0.84	6.87	4.8	2.4	0.63
MarisPiper	N200	B2 #1	11.24	5.86	31.18	5.59	10.02	7.19	20.16	31.68	27.97	97.93	65.04	4.4	38.47	9.04	63.64	1.18	7.53	4.36	2.85	0.65
MarisPiper	N200	B2 #2	3.4	1.59	11.05	2.11	4.06	3.58	8.8	16.09	12.72	48.54	41.88	1.45	29.78	4.46	12.62	0.17	3.44	3.03	1.29	0.26
Verdi	N0	B1 #1	2.14	0.33	1.91	0.86	1.42	0.84	2.13	2.45	4.09	21.28	19.37	0.39	32.03	1.3	1.6	*	0.68	*	0.29	0.08
Verdi	N0	B1 #2	0.3	*	1.23	2.04	1.35	3.48	3.34	5.08	38.59	25.71	0.84	32.94	1.36	5.49	0.05	1.86	1.23	0.5	0.23	0.23
Verdi	N0	B2 #1	1.85	0.52	3.92	1.51	2.11	1.18	2.38	3.56	3.87	27.2	17.73	0.95	20.57	1.22	1.25	0.03	0.93	*	0.43	0.2
Verdi	N0	B2 #2	2.19	0.47	2.57	1.11	1.76	1.18	2.07	3.38	4.62	41.76	18.48	0.61	27.65	1.15	2.16	0.04	0.75	*	0.27	0.16
Verdi	N100	B1 #1	2.95	0.41	2.83	1.08	1.72	0.8	0.81	5.76	6.22	92.22	19.2	0.98	26.72	1.76	3.85	0.11	0.8	0.19	0.48	0.25
Verdi	N100	B1 #2	1.89	0.47	5.08	1.43	2.6	1.06	1.2	7.37	4.97	47.95	18.83	0.95	19.64	1.64	2.57	0.04	0.95	*	0.68	0.13
Verdi	N100	B2 #1	2.26	0.03	1.83	0.93	1.41	0.29	0.27	1.32	4.76	18.39	11.27	0.56	19.78	1.8	0.02	*	0.41	*	0.34	0.12
Verdi	N100	B2 #2	2.26	0.03	2.17	1.11	0.08	0.39	0.24	2.47	5.45	46.62	12.96	0.73	19.47	1.9	1.28	0.04	0.47	*	0.35	0.11
Verdi	N200	B1 #1	2.64	1.36	6.87	1.76	2.75	3.46	6.44	35.16	8.56	119.19	35.11	2.04	45.45	2.31	26.39	0.62	3.25	2.18	0.96	0.46
Verdi	N200	B1 #2	2.78	0.67	5.78	1.57	2.44	2.68	5.78	17.38	8.29	130.73	32.46	1.53	37.66	2.94	17.62	0.58	2.88	2.41	0.79	0.65
Verdi	N200	B2 #1	3.18	0.63	4.46	1.57	2.31	2.23	3.69	8.39	6.2	109.03	20.11	1.31	23.69	1.41	9.03	0.78	3.8	4.21	0.97	1.09
Verdi	N200	B2 #2	3.55	0.6	3.02	1.31	1.6	1.87	2.58	5.94	3.94	97.3	34.09	0.71	34.49	1.76	4.53	0.03	1.09	*	0.31	0.13
Hermes	N0	B1 #1	13.83	3.04	17.58	3.2	5.61	7.44	10.29	44.88	9.52	148.37	44.26	2.22	15.38	5.64	25.48	0.37	8.94	4.62	2.49	0.61
Hermes	N0	B1 #2	5.77	1.15	13.88	3.1	5.08	5.28	5.56	21.93	7.45	141.19	41.4	1.67	14.79	5.85	10.46	0.1	3.38	0.69	3.92	1.09
Hermes	N0	B2 #1	10.55	1.91	13.17	2.34	3.95	5.99	6.94	51.5	5.87	103.47	40.77	1.54	18.71	4.56	22.44	0.19	7.53	2.72	3.02	0.45
Hermes	N0	B2 #2	8.91	1.85	13.98	2.69	4.18	6.53	8.06	24.25	6.52	149.08	37.83	1.66	19.51	5.06	20.66	0.27	6.21	3.5	1.9	0.45
Hermes	N100	B1 #1	8.25	0.13	16.99	3.29	5.72	6.45	5.88	26.14	7.04	210.59	30.3	2.55	12.24	7.46	19.54	0.14	4.6	1.35	5.08	0.94
Hermes	N100	B1 #2	6.39	1.06	9.76	2.39	3.45	4.17	3.58	17.25	5.83	167.25	26.13	1.74	13.28	4.8	10.41	0.07	1.7	0.74	2.05	0.38
Hermes	N100	B2 #1	48.1	9.64	43.74	6.02	11.27	16.86	15.05	131.68	20.77	280.03	72.07	7.06	12.53	16.25	103.56	0.24	7.14	1.44	10.55	1.27
Hermes	N100	B2 #2	15.53	3.33	22.36	3.2	6	6.29	5.77	38.21	11.64	193.21	32.87	3.82	8.87	7.39	23.12	0.1	3.9	1.05	4.3	0.89
Hermes	N200	B1 #1	14.55	3.3	33.1	5.83	9.53	12.56	15.44	45.29	13.99	213.13	42.74	3.6	14.94	11.52	57.18	0.58	13.07	10.58	6.11	1.92
Hermes	N200	B1 #2	13.37	2.68	27.69	4.95	7.96	11.91	15.23	50.17	11.79	217.18	46.03	3.16	22.29	10.23	49.46	0.61	16.97	9.31	5.53	2.03
Hermes	N200	B2 #1	21.02	4.79	20.76	2.88	5.29	12.67	13.95	36.39	8.18	145.15	39.28	2.6	19.74	8.35	76.13	0.32	9.57	5.12	4.28	0.75
Hermes	N200	B2 #2	8.84	1.95	13.66	2.62	4.24	7.01	8.29	30.89	6.08	110.76	39.13	1.74	15.76	2.87	23.17	0.13	7.61	3.49	4.02	0.8
KingEdward	N0	B1 #1	21.22	5.75	22.44	2.7	6.04	13.27	24.59	39.55	4.87	43.47	39.66	2.4	33.75	5.57	52.02	0.24	5.16	4.5	5.73	1.63
KingEdward	N0	B1 #2	13.8	2.87	23.06	3.76	5.29	11.03	19.19	19.08	20.75	73.44	54.85	2.76	36.59	3.97	33.68	0.2	4.41	2.65	3.21	0.55
KingEdward	N0	B2 #1	9.19	2.2	21.68	3.94	6.23	8.14	20.23	20.78	19.63	79.56	48.96	2.68	33.34	6.73	31.4	0.31	3.54	3.15	2.88	0.56
KingEdward	N0	B2 #2	7.3	1.64	12.08	2.03	2.73	4.62	10.19	12.75	6.97	34.21	29.19	1.44	21.27	3.42	15.8	0.11	2.21	1.61	1.28	0.32
KingEdward	N100	B1 #1	13.79	2.81	19.43	3.04	5.16	8.11	13.06	15.8	27.5	94.88	42.48	3.39	19.9	7.36	38.93	0.07	1.37	0.74	1.75	0.31
KingEdward	N100	B1 #2	4.23	1.65	13.4	1.96	3.31	4.22	6.73	16.02	6.7	41.49	29.29	1.41	14.32	4.99	10.76	0.05	1.06	0.42	0.76	0.17
KingEdward	N100	B2 #1	23.01	0.16	25.44	3.84	5.67	6.97	15.28	34.96	30.43	106.84	46.22	1.87	30.7	8.16	47.04	0.15	1.93	0.41	2.34	0.44
KingEdward	N100	B2 #2	41.07	0.24	27.77	2.59	6.57	11.22	0.32	43.87	5.25	54.7	31.23	1.5	21.12	9.62	76.39	0.1	2.55	0.48	4.66	0.91
KingEdward	N200	B1 #1	7.3	1.72	11.95	2.31	3.2	6.06	14.12	12.69	12.04	64.51	43.17	1.5	39.93	5.43	47.61	0.12	2.37	1.83	3.01	1.24
KingEdward	N200	B1 #2	15.01	2.74	23.02	4.07	6.04	7.68	22.7	18.06	23.9	117.35	53.27	2.61	33.03	7.41	48.64	0.23	4.15	3.68	3.22	0.94
KingEdward	N200	B2 #1	20.79	5.02	23.41	5.07	5.83	10.58	21.35	25.52	18.07	59.42	59.07	2.52	21.89	4.61	51.05	0.13	3.63	1.01	5.85	1.66
KingEdward	N200	B2 #2	21.37	5.61	21	3	4.82	9.3	19.38	39.17	10.71	51.63	49.65	1.28	27.46	2.67	34.12	0.28	3.56	3.77	2.28	0.66
Markies	N0	B1 #1	6.94	1.99	7.29	1.26	1.65	3.97	6.28	25.21	9.71	49.18	34.98	2.04	22.21	2.05	6.97	0.13	1.71	1.04	0.56	0.06
Markies	N0	B1 #2	3.42	0.91	5.11	1.34	1.59	2.55	3.91	11.88	5.01	57.09	34.03	1.6	23.03	2.26	7.64	0.17	1.86	1.74	0.45	0.06
Markies	N0	B2 #1	6.35	3.01	8.71	1.02	1.35	4.5	9.54	20.15	7.52	83.97	39.93	2.36	36.5	1.51	14.75	0.25	1.64	1.54	0.21	0.04
Markies	N0	B2 #2	3.69	1.05	7.27	1.06	1.63	3.77	6.8	13.58	5.67	68.81	37.24	2.15	42.13	2.51	15.03	0.19	2.1	2.73	0.43	0.17
Markies	N100	B1 #1	4.02	1.3	9.4	1.38	2.34	3.89	4.34	26.69	7.47	139.47	33.11	5.18	14.09	2.56	14.46	0.15	1.14	0.49	0.38	0.27
Markies	N100	B1 #2	5.85	1.82	8.67	1.14	1.94	4.26	4.57	31.37	14.03	77.15	27.9	4.13	13.12	2.29	11.04	0.08	0.97	0.27	0.29	0.04
Markies	N100	B2 #1	15.77	0.15	17.11	1.14	2.63	3.72	6.08	31.36	14.26	108.21	33.68	1.43	28.98	4.17	20.91	0.19	1	0.26	0.56	0.14
Markies	N100	B2 #2	6.55	2.81	8.65	0.93	1.44	2.51	4.53	21.83	7.6	91.47	35.51	1.67	25.78	1.92	13.12	0.07	0.73	0.06	0.27	0.06
Markies	N200	B1 #1	7.52	3	15.45	1.67	3.21	8.19	13.17	25.33	13.31	177.48	50.33	4.97	41.2	3.15	33.64	0.44	3.37	3.07	0.63	0.32
Markies	N200	B1 #2	6.67	2.47	11.38	1.33	2.22	5.25	8.99	23.95	6.63	138.19	47.47	3.5	39.92	2.85	44.01	0.52	2.08	1.3	0.37	0.39
Markies	N200	B2 #1	4.13	2.34	9.44	1.02	1.63	5.09	7.58	11.3	7.07	129.99	50.03	3.12	45.55	2.34	25.78	0.22	1.32	*	0.28	0.48
Markies	N200	B2 #2	6.65	3.46	13.5	1.31	2.14	7.04	11.51	15.36	13.84	134.35	56.07	3.83	47.1	3.06	36.86	0.13	1.87	0.67	0.47	0.3
RussetBurbank	N0	B1 #1	7.78	3.06	21.81	2.16	4.43	7.81	14.53	51.68	10.59	111.8	45.41	2.84	23.33	6.15	42.38	0.25	6.5	4.92	3.07	0.73
RussetBurbank	N0	B1 #2	6.83	3.62	15.85	1.79	3.33	4.84	9.2	27.85	5.32	79.76	38.01	1.89	22.12	4.5	12.11	0.24	3.67	1.75	1.83	0.28
RussetBurbank	N0	B2 #1	27.44	8.5	33.26	3.61	8.14	7.99	26.37	30.92	11.3	119.83	47.15	3.75	32.93	9.92	54.26	0.83	9.29	5.16	4.23	0.99
RussetBurbank	N0	B2 #2	7.01	3.27	24.45	2.68	5.23	5.54	12.55	24.97	6.72	102.57	45.51	2.56	28.48	6.36	17.98	0.41	4.94	2.68	2.86	0.41
RussetBurbank	N100	B1 #1	4.06	1.3	15.04	1.47	2.75	5.56	4.58	24.38	7.13	164.79	35.89	2.63	12	5.15	13.54	0.06	1.54	0.75	1.51	0.18
RussetBurbank	N100	B1 #2	3.8	1.47	11.13	1.43	2.21	6.03	4.61	28.9	7.41	143.96	36.9	2.02	10.99	4.15	13.4	0.08	1.49	0.67	0.96	0.17
RussetBurbank	N100	B2 #1	6.82	3.23	23.7	2.01	5	4.25	6.22	26.23	7.83	138.27	29.89	3.5	14.88	7.56	21.59	0.17	2.05	0.52	3.6	0.46
RussetBurbank	N100	B2 #2	17.09	4.14	24.13	1.82	4.23	5.93	8.34	47.35	20.37	177.29	39.51	5.16	19	8.18	45.65	0.08	1.68	0.44	2.15	0.34
RussetBurbank	N200	B1 #1	5.59	2.94	21.52	1.79	3.85	6.82	10.02	20.71	6.97	121.76	44.43	2.6	18.3	6.51	25.24	0.24	3.72	1.94	3.72	0.93
RussetBurbank	N200	B1 #2	7.58	2.84	24.45	3.05	6.88	7.28	13.66	26.4	7.62	137.38	38.48	2.54	27.96	7.44	26.98	0.32	7.06	3.99	3.15	0.73
RussetBurbank	N200	B2 #1	29.2	9.54	44.19	4.97	10	11.65	25.66	67.71	16.86	119.3	65.62	5.63	34.08	10.5	109.81	1.25	9.75	5.98	9.68	0.94
RussetBurbank	N200	B2 #2	7.35	3.08	28.32	2.83	6.76	9.02	17.37	38.06	16.1	179.3	53.33	3.34	37.08	8.84	52.85	0.57	6.59	5.35	3.84	0.73
Umatilla	N0	B1 #1	5.55	2.37	16.75	3.03	3.89	5.08	10.27	19.99	9.64	84.62	62.14	2.53	19.76	5.2	25.97	0.37	4.42	3.18	1.45	0.33
Umatilla	N0	B1 #2	5.93	1.69	19.3	3.4	4.94	4.17	9.79	11.38	10.41	99	62.58	2.63	22.99	4.07	10.65	0.77	2.85	2.24	1.17	0.34
Umatilla	N0	B2 #1	4.19	1.57	18.34	3.31	4.7	3.57	8.95	7.66	7.91	116.59	59.29	2.12	33.37	4.23	14.11	0.51	2.84	0.41	1.35	0.61
Umatilla	N0	B2 #2	3.93	1.49	15.67	2.48	3.82	5.12	8.76	7.33	15.06	100.9	64.09	1.95	34.25	3.72	11.77	0.41	3.98	2.87	0.88	0.31
Umatilla	N100	B1 #1	14.78	3.62	22.17	3.08	5.22	5.46	9.87	26.55	43.78	136.78	63.45	5.02	15.87	4.64	34.94	0.21	1.41	0.67	0.71	0.13
Umatilla	N100	B1 #2	9.16	2.69	27.15	4.4	7.46	3.95	9.73	19.22	45.48	134.85	126.74	5.27	18.04	5.68	19.61	0.46	2.12	1	1.33	0.31
Umatilla	N100	B2 #1	16.98	0.19	26.5	3.56	6.19	3.36	8.4	40.38	19.72	148.12	81.37	3.7	18.56	6.07	42.09	0.35	1.93	0.21	1.32	0.19
Umatilla	N100	B2 #2	20.95	6.2	32.88	3.32	6.14	5.84	11.92	38.75	41.05	144.62	70.02	7.3	19.75	8.23	106.03	0.23	2.28	0.69	1.62	0.28
Umatilla	N200	B1 #1	5.3	1.32	12.83	1.8	3.52	3.68	7.75	9.74	6.49	127.13	58.63	1.79	22.04	3.36	20.63	0.41	2.63	2.45	0.75	0.26
Umatilla	N200	B1 #2	11.78	3.27	23.18	3.02	5.94	5.05	14.89	24.16	15.51	129.43	75.23	2.77	29.26	5.27	42.52	0.48	4.11	3.17	1	0.3
Umatilla	N200	B2 #1	5.98	1.93	19.4	4.58	5.97	8.72	9.66	22.21	13.13	98.45	44.3	4.26	25.02	4.64	27.75	0.22	2.93	1.94	1.2	0.2
Umatilla	N200	B2 #2	6.2	4.08	19.33	4.48	5.31	7.74	10.63	36.8	12.73	103.55	67.65	2.66	43.12	5.28	105.9	0.13	2.29	0.96	1.16	0.46
LadyClaire	N0	B1 #1	5.28	1.29	13.24	2.85	3.74	5.63	8.56	22.59	7.19	92.32	66.59	1.7	44.12	5.45	28.67	0.17	3.13	3.03	2.44	0.52
LadyClaire	N0	B1 #2	2.96	0.96	9.75	2.28	3.21	4.84	6.67	13.88	5.03	93.4	55.19	1.97	42.48	3.36	19.3	0.11	2.37	3.21	1.79	0.63
LadyClaire	N0	B2 #1	*	*	*	*	*	*	*	*	*	*	*	*	*	*	*	*	*	*	*	*
LadyClaire	N0	B2 #2	*	*	*	*	*	*	*	*	*	*	*	*	*	*	*	*	*	*	*	*
LadyClaire	N100	B1 #1	5.14	1.25	12.65	2.21	3.3	5.71	6.37	20.81	8.9	144.78	34.86	2.54	16.75	2.82	20.08	0.08	1.37	0.88	2.45	0.45
LadyClaire	N100	B1 #2	4.74	0.9	7.83	1.78	2.14	3.81	3.89	20.89	8.85	106.21	34.34	1.92	15.57	2.74	11.56	0.03	0.89	0.55	0.42	0.12
LadyClaire	N100	B2 #1	3.38	1.26	9.37	1.89	3.2	3.68	3.27	22.91	5.16	115.77	47.17	2.12	32.94	2.64	24.2	0.06	1.05	0.19	0.55	0.17
LadyClaire	N100	B2 #2	2.46	0.92	9.24	1.81	3.07	2.32	2.14	9.96	3.81	115.52	41.27	2.26	25.4	3.02	9.02	0.04	0.92	0.31	0.7	0.24
LadyClaire	N200	B1 #1	11.26	3.4	16.97	2.16	3.06	9.21	13.25	32.05	31.78	107.62	51.16	2.76	24.17	3.25	68.27	0.12	3	0.55	1.25	0.38
LadyClaire	N200	B1 #2	8.11	2.63	20.47	2.67	5.65	7.85	13.76	26.99	29.36	150.88	52.27	2.79	30.08	4.63	52.3	0.6	4.13	5.98	2.11	0.56
LadyClaire	N200	B2 #1	8.99	2.9	22.5	2.98	5.76	8.89	14.53	16.88	32.12	187.44	51.2	2.39	45.06	4.96	54.7	0.66	4.9	4.9	2.22	0.55
LadyClaire	N200	B2 #2	11.49	3.49	29.03	3.1	7.06	10.17	16.17	22.35	36.74	224.6	66.03	4.46	49.36	5.85	92.51	0.24	4.34	3.45	3.31	1.27
Harmony	N0	B1 #1	2.95	1.66	10.3	3.75	3.8	4.02	5.73	18.28	4.72	55	38.45	1.49	13.14	3.45	23.9	0.08	2.83	2.12	0.96	0.18
Harmony	N0	B1 #2	2.97	1.86	15.08	4.04	4.77	5.51	7.7	27.57	7.15	68.18	42.92	2.51	15.11	4.21	19.38	0.15	3.05	1.63	1.02	0.13
Harmony	N0	B2 #1	3.48	2	14.58	3.51	4.69	5.67	6.44	21	7.28	63.85	48.68	1.98	17.67	4.64	21.61	0.06	2.12	0.7	1.41	0.61
Harmony	N0	B2 #2	5.43	2.27	18.97	5.33	6.54	5.72	8.04	29.7	7.55	59.44	46.3	2.84	12.89	5.58	23.84	0.16	3.67	2.51	1.23	0.36
Harmony	N100	B1 #1	3.2	1.62	14.13	3.5	4.79	4.75	4.72	28.03	6.63	64.19	32.55	2.79	7.44	4.53	8.99	0.04	0.95	0.55	0.85	0.24
Harmony	N100	B1 #2	3.7	2.22	15.57	3.66	4.61	5.88	5.38	30.68	6.78	80.57	39.86	4.08	6.07	4.06	19.82	0.03	1.04	0.51	0.95	0.22
Harmony	N100	B2 #1	6.31	4.02	22.65	3.56	6.04	7.64	6.31	43.94	13.55	138.2	49.59	8.33	16.73	8.3	61.74	0.08	1.21	0.79	1.39	0.54
Harmony	N100	B2 #2	15.02	6.83	27.44	5.82	9.87	8.05	7.09	47.92	12.49	104.73	42.21	7.76	14.08	12.43	84.02	0.15	1.86	0.54	1.89	0.39
Harmony	N200	B1 #1	5.32	2.24	21.77	3.63	6.22	9.92	8.46	32.33	5.72	103.55	43.73	3.13	19.1	8.3	36.97	0.6	4.03	4.53	1.95	0.7
Harmony	N200	B1 #2	3.7	1.73	13.06	2.89	3.65	6.11	5.6	27.88	7.53	76.52	35.16	1.75	7.51	3.87	34.09	0.15	2.28	1.53	0.8	0.22
Harmony	N200	B2 #1	33.33	6.24	29.83	5.01	8.13	7.79	29.26	43.21	38.51	138.41	89.85	5.28	49.19	14.67	61.34	0.82	9.7	5.41	4.23	0.52
Harmony	N200	B2 #2	22.4	5.35	23.05	4.19	6.03	8.88	22.72	48.49	37.93	149	76.67	5.9	54.97	12.17	66.82	0.85	8.51	5.19	6.21	0.7
Daisy	N0	B1 #1	5.69	2.38	22.36	3.42	5.95	6.03	13.7	27.38	12.34	50.83	52.55	6.86	26.2	5.23	34.62	0.46	6.64	4.05	2.25	0.44
Daisy	N0	B1 #2	3.32	1.44	18.41	3.91	5.3	4.32	10.23	18.08	7.38	55.31	48.03	4.01	24.95	5.19	24.31	0.79	6.66	3.29	1.79	0.4
Daisy	N0	B2 #1	6.28	2.55	27.25	4.54	7.69	6.78	16.68	29.53	15.69	56.2	57.14	8.21	27.67	6.87	41.39	0.7	8.04	3.8	2.54	0.48
Daisy	N0	B2 #2	8.04	2.26	20.57	3.99	5.16	7.59	15.37	19.24	7.32	48.24	70.75	5.05	30.62	4.5	24.88	0.5	4.6	1.56	1.53	0.29
Daisy	N100	B1 #1	8.39	2.39	23.62	3.39	5.75	5.54	7.84	26.09	8.56	77.51	47.34	7.8	13.2	5.84	20.93	0.23	2.82	0.32	1.41	0.28
Daisy	N100	B1 #2	10.47	3.59	26.22	3.71	6.29	6.86	9.55	27.97	25.77	76.97	46.24	7.99	16.97	5.37	36.3	0.23	3.04	0.54	1.36	0.18
Daisy	N100	B2 #1	4.55	1.62	24.01	3.34	6.46	3.47	6.06	16.17	20.45	127.11	44.48	7.04	18.69	7.2	24.52	0.38	2.48	0.69	2.77	0.38
Daisy	N100	B2 #2	14.64	4.46	35.64	3.93	7.84	5.57	10.71	28.85	60.26	114.48	49.58	11.22	18.91	10.06	52.49	0.32	3.13	0.77	2.92	0.31
Daisy	N200	B1 #1	10.9	3.12	35.2	4.92	8.68	10.64	19.91	19.9	34.05	90.42	62.35	8.62	34.41	8.27	56.85	0.52	9.58	4.04	2.58	0.42
Daisy	N200	B1 #2	6.28	2.24	22.84	3.76	6.14	4.99	10.65	17.63	28.96	81.8	60.54	4.88	29.34	6.47	46.74	0.52	4.87	1.16	2.32	0.71
Daisy	N200	B2 #1	8.9	2.53	24.09	4.91	6.99	5.74	15.96	46.53	19.54	70.75	55.98	5.55	13.6	6.91	47.65	1	7.4	4.57	2.57	0.48
Daisy	N200	B2 #2	7.21	2.59	30.67	5.18	7.84	9.63	19.6	41.92	18.84	114.42	61.99	9.04	14.7	8.72	60.83	0.92	11.09	6	4.69	0.96
Amino acids (mmol/kg dry weight) of unstored samples
Arginine could not be measured by the method used; cysteine was present at concentrations too low to be measured accurately; histidine data is not included due to an instrumentation problem
Variety	Treatment	Block/Replicates	Alanine	Glycine	Valine	Leucine	Isoleucine	Threonine	Serine	GABA	Proline	Asparagine	Aspartic acid	Methionine	Glutamic acid	Phenylalanine	Glutamine	Ornithine	Lysine	Histidine	Tyrosine	Tryptophan
Hermes	N0	B1 #1	9.06	2.18	15.43	3.86	6.17	3.43	5.79	17.46	4.82	139.44	20.87	2.44	19.63	5.2	24.21	0.62	5.46	Not assayed	2.17	1.25
Hermes	N0	B1 #2	1.77	0.6	7.16	1.45	2.53	1.24	2.79	8.49	2.33	96.16	17.53	1.25	21.06	2.39	9.83	0.37	1.19		0.81	0.29
Hermes	N0	B2 #1	6.23	1.59	8.41	2.45	3.32	2.96	3.46	16.41	1.92	98.15	12.73	1.36	19.63	2.82	26.05	0.18	3.82		2.65	0.53
Hermes	N0	B2 #2	1.54	0.67	3.22	0.64	1.18	1.56	1.98	8.74	1.15	27.68	7.99	0.75	20.05	0.68	5.5	0.39	1.01		0.3	0.42
Hermes	N100	B1 #1	5.57	1.59	10.48	2.56	3.69	3.15	4.22	10.8	2.54	130.99	15.07	1.88	19.24	3.23	24.23	0.37	3.24		1.87	0.8
Hermes	N100	B1 #2	5.56	1.61	9.25	2.53	3.24	2.25	3.63	10.76	2.07	72.2	13.27	1.38	21.26	3.08	10.43	0.18	2.17		1.65	0.58
Hermes	N100	B2 #1	1.54	0.64	3.06	0.6	1.05	1.08	1.45	16.74	1.15	36.47	7.34	0.57	23.43	0.8	7.37	0.32	0.44		0.17	0.25
Hermes	N100	B2 #2	2.25	1.5	7.43	1.6	1.75	1.65	4.41	18.73	2.72	45.32	15.64	0.89	19.46	1.57	3.32	0.27	1.08		0.58	0.3
Hermes	N200	B1 #1	2.44	0.63	6.75	2.12	2.64	1.4	2.16	4.24	1.21	62.86	12.03	0.91	17.33	1.9	2.04	0.13	0.96		0.65	0.27
Hermes	N200	B1 #2	1.59	0.59	6.26	1.68	2.04	1.11	2.34	7.94	1.29	56	16.31	0.95	21.28	1.98	3.56	0.24	1.05		0.87	0.31
Hermes	N200	B2 #1	3.01	1.16	7.37	0.55	1.61	3.48	3.49	26.77	18.05	104.74	13.09	1.26	20.48	1.26	36.75	1.03	1.61		0.31	0.53
Hermes	N200	B2 #2	1.82	0.64	3.79	0.7	1.39	1.8	2.28	11.3	0.98	39.23	9.45	1.03	20.43	0.85	8.88	0.69	1.4		0.34	0.73
KingEdward	N0	B1 #1	5.41	2.33	6.29	0.82	1.08	3.02	5.39	19.52	1.72	63.42	20.16	1.33	19.54	0.68	46.17	0.32	0.76		0.32	0.14
KingEdward	N0	B1 #2	13.03	3.64	20.2	3.66	6.51	3.39	10.26	20.42	6.2	71.36	17.25	4.15	18.3	5.83	33.31	0.52	2.8		4.39	1.22
KingEdward	N0	B2 #1	8.23	1.46	9.49	2.09	3	2.21	5.51	6.49	6.75	42.83	22	1.64	20.48	2.7	20.77	0.3	0.98		0.74	0.41
KingEdward	N0	B2 #2	32.86	3.2	16.6	3.65	4.84	4.38	11.14	12.33	16.82	58.8	31.04	3.42	20.8	5	50.84	0.33	1.94		1.78	1.19
KingEdward	N100	B1 #1	45.31	5.91	16.26	3.53	4.89	4.62	12.2	19.68	5.4	25.77	26.83	2.98	19.06	5.36	40.24	0.38	1.95		2.29	1.18
KingEdward	N100	B1 #2	19.23	3.64	16.67	3.84	4.89	4.59	10.19	10.58	14.26	53.24	23.79	3.02	26.17	3.59	41.53	0.44	1.97		1.75	0.78
KingEdward	N100	B2 #1	8.11	2.48	6.53	0.75	1.38	2.65	5.05	15.09	3.49	67.9	20.43	1.33	22.63	1.65	55.59	0.45	0.59		0.39	0.38
KingEdward	N100	B2 #2	4.16	1.76	5.66	0.72	1.04	2.72	4.57	15.83	2.16	73.18	18.46	1.67	21.58	0.87	37.88	0.53	1		0.3	0.09
KingEdward	N200	B1 #1	8.6	2.53	11.17	1.98	2.2	4.2	5.02	7.86	9.26	22.72	24.84	1.08	18.8	1.1	20.32	0.11	1.04		0.39	0.14
KingEdward	N200	B1 #2	32.74	3.39	15.18	2	3.49	4.9	10.05	10.2	16.08	59.58	28.72	3.35	22.97	4.06	77.63	0.21	1.4		1.81	0.88
KingEdward	N200	B2 #1	6.86	2.01	15.66	2.34	4.37	2.52	7.13	15.41	4.39	77.83	19.59	3.36	22.72	4.28	21.95	0.42	1.89		1.81	0.88
KingEdward	N200	B2 #2	4.02	1.75	6.38	0.35	1.37	1.75	3.35	12.82	0.76	42.41	15.46	1.22	6.14	0.63	42.76	0.17	0.48		0.18	0.33
Markies	N0	B1 #1	8.12	2.48	12.47	1.26	3.59	1.74	4.12	12.03	7.21	45.18	18.29	2.08	14.48	2.19	15.34	0.36	0.83		0.7	0.51
Markies	N0	B1 #2	3.27	2.02	4.34	0.38	0.85	1.58	3.18	7.89	2.86	41.97	22.36	0.74	11.9	0.41	9.61	0.08	0.46		0.08	0.06
Markies	N0	B2 #1	3.38	1.64	10.8	1.89	3.58	3.34	6.95	12.99	2.11	72.96	25.41	3.7	16.18	3.06	63.56	0.47	1.96		1.08	0.56
Markies	N0	B2 #2	4.34	2.18	15.87	3.33	6.19	4.67	11.43	23.19	2.78	72.56	28.79	5.28	23.93	4.37	94.41	0.64	3.76		2.77	1.08
Markies	N100	B1 #1	9.04	3.08	5.94	1.02	1.02	1.98	4.58	14.24	5.3	35.82	24.01	0.81	16.93	1.12	11.35	0.16	0.57		0.2	0.08
Markies	N100	B1 #2	13.24	3.23	8.47	0.88	1.29	2.13	5.17	13.42	4.89	63.97	22.86	1.97	17.4	1.1	26.43	0.37	0.69		0.19	0.23
Markies	N100	B2 #1	3.13	1.22	8.91	2.55	3.45	2.62	6.88	17.98	3.73	52.13	19.75	1.94	16.27	2.4	42.79	0.43	2.18		1.23	0.59
Markies	N100	B2 #2	8.64	2.63	15.62	2.78	5.97	4.29	10.48	14.16	4.33	81.25	25.98	5.09	21.44	5.26	77.06	0.78	4.57		2.39	1.58
Markies	N200	B1 #1	1.55	0.91	3.66	0.76	0.73	1.16	2.12	5.37	1.91	46.48	15.24	0.69	14.7	0.38	6.1	0.1	0.45		0.12	0.04
Markies	N200	B1 #2	5.56	2.04	5.41	0.63	0.82	1.44	4.45	12.38	1.7	55.4	22.05	0.82	19.29	0.52	14.52	0.27	0.47		0.1	0.05
Markies	N200	B2 #1	11.08	3.6	15.66	2.66	5.52	3.8	10.66	27.56	3.13	66.85	22.53	4.73	19.96	3.91	83.1	1.05	2.77		1.42	0.72
Markies	N200	B2 #2	5.23	2.28	10.01	1.81	3.6	1.59	4.97	14.41	1.9	37.06	20.32	3.55	17.29	2.08	7.66	0.28	1.24		0.53	0.23
MarisPiper	N0	B1 #1	7.96	2.53	12.64	2.06	3.89	1.91	4.52	11.67	2.48	42.95	18.05	2.61	13.92	3.54	5.75	0.2	1.24		1.15	0.48
MarisPiper	N0	B1 #2	18.3	2.49	13.59	2.96	3.7	3.71	9.01	10.48	4.67	56.73	21.89	2.27	20.38	4.83	39.58	0.23	1.43		2.18	0.88
MarisPiper	N0	B2 #1	15.57	4.6	17.75	3.28	5.64	2.85	8.7	19.46	3.97	57.82	27.21	5.47	21.88	4.59	37.12	0.47	1.91		1.22	0.36
MarisPiper	N0	B2 #2	5.38	1.84	11.61	2.37	4.34	1.89	5.24	12.92	6.66	57.52	23.13	4	13.99	3.62	15.57	0.36	1.29		0.8	0.46
MarisPiper	N100	B1 #1	3.56	1.4	12.83	2.19	4.04	2.16	4.32	7.56	3.61	80.09	21.47	3.39	11.31	3.24	9.03	0.19	1.6		1.3	0.79
MarisPiper	N100	B1 #2	37.52	4.3	15.78	3.45	4.5	4.25	11.93	20.9	5.98	40.37	21.78	2.7	24.17	5.63	51.76	0.23	1.77		2.29	0.85
MarisPiper	N100	B2 #1	1.89	0.92	7.25	1.69	2.86	1.24	3.48	9.32	1.99	37.83	17.9	2.43	19.15	1.66	2.75	0.35	1.07		0.48	0.26
MarisPiper	N100	B2 #2	4.38	1.6	13.56	2.58	5.17	1.69	5.9	11.37	14.65	67.34	24.19	4.06	19.18	4.2	11.24	0.67	1.64		0.88	0.51
MarisPiper	N200	B1 #1	8.18	2.42	19.31	2.64	5.85	3.46	6.59	18.1	7.61	100.29	25.63	4.59	14.76	5.01	30.81	0.33	2.11		2.34	0.72
MarisPiper	N200	B1 #2	3.99	1.71	13.13	1.61	3.52	2.15	4.35	8.76	2.05	67.86	22.53	2.83	12.77	3.16	9.57	0.16	1.44		1.35	0.72
MarisPiper	N200	B2 #1	7.69	2.61	12.5	2.25	3.95	1.61	5.39	13.89	1.87	42.52	20.71	3.71	18.19	3.18	15.3	0.41	1.36		0.71	0.2
MarisPiper	N200	B2 #2	10.16	4.35	16.98	3.82	6.11	2.8	10.72	26.89	3.55	40.68	21.81	5.19	21.45	5.49	24.37	0.58	2.82		2.41	0.51
PentlandDell	N0	B1 #1	4.64	1.51	7.6	1.67	2.24	1.52	3.69	8.72	1.77	45.68	19.23	1.98	11.17	1.8	5.59	0.2	1.77		0.81	0.23
PentlandDell	N0	B1 #2	17.41	3.48	14.26	2.98	4.05	2.94	7.66	19.98	8.58	83.29	22.87	3.75	23.47	4.51	30.73	0.59	2.89		1.99	0.59
PentlandDell	N0	B2 #1	13.37	3.05	11.25	2.93	3.73	2.03	6.38	21.03	3.61	32.24	22.26	2.1	15.03	2.92	16.12	0.36	2.54		1.66	0.4
PentlandDell	N0	B2 #2	4.94	1.75	9.5	1.66	2.26	1.85	4.06	9.28	3.01	45.51	25.91	2.05	14.56	2.73	8.23	0.18	2.38		1.34	0.35
PentlandDell	N100	B1 #1	1.53	0.77	2.36	0.56	0.79	1.05	2.08	14.6	4.63	58.39	11.69	1.32	19.6	0.73	12.6	0.07	0.22		0.16	0.07
PentlandDell	N100	B1 #2	6.27	1.84	7.61	1.92	2.62	3.18	7.57	7.96	4.45	53.27	39.19	2.02	18.08	2.34	27.02	0.33	2.47		1.45	0.53
PentlandDell	N100	B2 #1	6.95	1.93	9.39	1.13	2.56	1.58	4.19	10.63	3.85	53.51	23.54	2.18	14.94	2.35	10.39	0.28	1.9		0.86	0.27
PentlandDell	N100	B2 #2	6.71	1.58	12.35	1.34	2.65	1.62	4.95	11.56	6.84	91.91	20.64	2.18	7.5	2.23	35.52	1.02	1.29		0.45	0.17
PentlandDell	N200	B1 #1	25.62	4.08	12.97	3.21	3.37	4.27	9.68	21.17	7.07	36.81	25.41	2.27	19.64	3.69	39.37	0.22	1.49		2.07	0.6
PentlandDell	N200	B1 #2	9.54	2.4	12.97	2.79	4.01	2.43	5.53	12.93	7.12	65.85	26.28	2.94	16.97	3.63	22.07	0.53	2.91		2.12	0.54
PentlandDell	N200	B2 #1	6.96	2.01	15.86	1.49	3.77	2.87	5.79	12.51	14.28	142.99	21.54	4.28	11.7	2.98	81.11	0.57	2.51		0.94	0.58
PentlandDell	N200	B2 #2	6.37	1.55	11.61	1.26	2.53	1.9	5.78	17.92	6.44	115.46	19.64	2.21	7.92	2.24	73.97	N.D	2.45		0.89	0.22
RussetBurbank	N0	B1 #1	4.26	2.25	6.62	0.83	1.34	2.93	4.44	14.59	4.55	56.31	14.86	1.68	15.8	1.11	52.99	0.17	0.85		0.34	0.4
RussetBurbank	N0	B1 #2	7.19	2.88	7.97	0.63	1.47	3.23	5.68	17.81	2.21	60.88	20.98	1.66	20.78	1.08	42.64	0.35	0.73		0.22	0.24
RussetBurbank	N0	B2 #1	3.93	1.86	16.85	2.59	4.99	3.66	5.61	10.02	2.98	94.06	22.27	3.43	17.53	4.37	17.37	0.28	1.87		2.31	0.87
RussetBurbank	N0	B2 #2	12.7	2.63	18.52	3.12	5.69	4.49	8.02	12.31	10.04	110.79	27.93	4.58	17.11	6.16	46.33	0.21	2.21		3.57	1.46
RussetBurbank	N100	B1 #1	5.61	2.06	18.59	2.07	5.01	3.9	6.15	10.32	7.83	107.1	26.33	3.63	18.25	4.47	29.41	0.21	1.96		1.66	0.8
RussetBurbank	N100	B1 #2	5.79	2.45	14.21	2.84	3.67	3.72	6.61	13.41	5.18	81.9	22.32	2.74	16.66	3.23	19.58	0.17	1.95		2.77	0.85
RussetBurbank	N100	B2 #1	8.29	2.63	10.6	1.17	2.51	4.65	6.99	13.41	3.83	86.62	18.21	2.27	17.43	1.23	64.22	0.22	1.14		0.48	0.61
RussetBurbank	N100	B2 #2	2.22	1.23	8.95	1.22	1.91	2.58	4.27	8.94	4.41	71.68	23.23	1.85	15.7	1.8	20.18	0.16	1.16		0.85	0.41
RussetBurbank	N200	B1 #1	5.3	1.76	13.36	2.31	4.37	2.07	4.83	14.21	1.75	53.48	20.93	2.72	13.34	3.79	12.25	0.26	1.99		2.21	0.72
RussetBurbank	N200	B1 #2	13.42	4.16	10.22	1.4	1.72	3.92	8.38	25.94	7.43	73.06	22.54	2	27.57	1.48	60.79	0.31	0.85		0.36	0.17
RussetBurbank	N200	B2 #1	2.95	1.25	4.22	0.62	1.17	2.24	3.3	10.54	1.56	57.78	17.11	0.62	16.22	0.83	26.82	0.14	0.54		0.2	0.2
RussetBurbank	N200	B2 #2	9.04	2.6	20.08	1.98	5.16	4.06	6.89	12.39	17.23	92.21	21.95	4.41	11.58	4.92	25.42	0.21	1.72		1.6	0.79
Rosetta	N0	B1 #1	10.51	2.02	10.71	2.75	3.45	2.03	6.46	8.78	9.34	57.72	26.2	2.08	13.31	2.46	7.45	0.39	3.21		1.08	0.39
Rosetta	N0	B1 #2	5.21	1.27	13.76	3.78	5.13	3.19	4.24	14.17	2.87	130.1	19.35	2.17	26.4	4.18	15.06	0.17	3.41		1.6	0.92
Rosetta	N0	B2 #1	2.52	0.92	4.9	0.62	1.59	1.61	2.13	23.73	1.02	35.59	11.77	0.96	20.43	1.12	15.25	0.38	0.52		0.29	0.6
Rosetta	N0	B2 #2	2.13	0.78	5.65	0.39	1.71	1.69	1.98	14.49	1.14	82.38	10.31	1.27	21.9	0.89	22.08	0.87	0.95		0.28	0.69
Rosetta	N100	B1 #1	3.02	0.6	5.87	1.43	2.19	1.7	2.71	5.85	1.23	72.69	10.36	0.85	20.12	1.58	6.29	0.2	1.46		0.62	0.37
Rosetta	N100	B1 #2	7.66	1.82	9.33	2.41	3.23	2.99	4.78	15.06	6.36	100.04	16.33	1.25	18.5	2.59	20.85	0.22	3.34		1.03	0.82
Rosetta	N100	B2 #1	7.49	1.56	8.32	0.69	2.3	3.02	3.39	38.82	2.91	83.05	12.73	1.5	25.35	1.89	55.28	0.83	1.2		0.52	0.61
Rosetta	N100	B2 #2	1.18	0.51	3.3	1.07	1.62	0.95	1.05	7.3	1.04	44.17	12.25	0.69	17.02	1.45	5.39	N.D.	0.46		0.49	0.26
Rosetta	N200	B1 #1	4.33	1.13	7.67	2.07	2.87	2.2	3.12	7.56	1.85	108.73	14.35	0.98	16.12	2.33	14.29	0.32	2.03		0.82	0.44
Rosetta	N200	B1 #2	9.7	2.38	11.86	2.8	3.84	3.22	5.06	17.62	4.6	83.74	18.52	1.94	20.82	3.93	15.9	0.17	2.66		1.58	0.7
Rosetta	N200	B2 #1	1.41	0.62	6.2	1.82	2.36	1.12	2.23	7.47	2.1	67.44	20.16	1.55	20.39	2.34	7.67	0.45	1.11		0.84	0.39
Rosetta	N200	B2 #2	1.41	0.47	7.24	1.77	2.65	1.61	2.11	6.49	1.58	111.71	19.73	1.44	20.27	2.82	8.27	0.53	1.19		1.1	0.72
Saturna	N0	B1 #1	8.81	1.9	10.53	2.89	4.18	3.48	4.54	17.26	3.16	98.01	17.73	2.25	26.11	3.79	14.58	0.24	2.78		1.36	0.67
Saturna	N0	B1 #2	5.57	1.23	9.66	2.4	3.15	2.34	3.28	13.68	2.53	98.94	17.42	1.77	24.97	2.62	6.51	0.14	1.82		0.84	0.39
Saturna	N0	B2 #1	1.4	0.24	3.46	0.98	1.52	0.84	1.1	4.45	0.6	42.13	16.97	0.78	18.72	1.39	2	0.12	0.87		0.52	0.34
Saturna	N0	B2 #2	3.26	0.95	3.88	0.6	1.31	1.11	1.74	17.04	2.15	40.5	10.01	0.59	20.78	0.92	7.01	0.32	0.33		0.19	0.15
Saturna	N100	B1 #1	0.77	0.43	3.97	1.17	1.61	0.73	1.18	4.23	0.98	48.13	17.16	0.96	16.13	1.39	3.36	0.2	0.68		0.43	0.19
Saturna	N100	B1 #2	8.31	2.34	12.09	3	4.1	4.12	4.59	17.83	2.77	118.07	18.49	2.68	24.45	3.83	22.27	0.21	3.34		1.55	0.81
Saturna	N100	B2 #1	5.96	1.58	9.25	0.79	2.42	3.22	3.6	40.43	1.74	103.38	12.25	1.27	26.8	1.89	59.2	1.03	1.28		0.68	0.82
Saturna	N100	B2 #2	1.76	0.84	8.49	2.5	2.87	1.11	2.42	10.6	2.51	82.77	17.98	1.32	19.82	2.49	9.46	0.6	1.7		1.12	0.46
Saturna	N200	B1 #1	0.58	0.46	2.79	0.65	0.86	0.67	1.42	7.62	0.62	49.86	15.49	0.78	17.58	1.17	6.74	0.18	0.64		0.29	0.15
Saturna	N200	B1 #2	10.55	2.58	10.81	2.63	3.44	3.47	4.86	16.47	3.99	97.88	15.99	1.42	18.06	3.76	26.97	0.19	3.01		1.4	0.54
Saturna	N200	B2 #1	2.06	0.66	1.53	0.27	0.32	1.1	1.29	12.59	1.04	17.08	8.24	0.27	13.71	0.36	6.04	0.1	0.35		0.13	0.05
Saturna	N200	B2 #2	2.39	0.94	5.23	0.87	1.68	1.95	2.26	14.99	1.29	51.39	12.32	0.87	25.14	1	15.53	0.64	1.15		0.29	0.36
LadyClaire	N0	B1 #1	3.49	1.78	8.28	1.33	3.1	4.09	4.68	24.65	15.47	114.5	23.78	2.02	25.01	2.26	33.77	0.33	1.79		0.91	0.48
LadyClaire	N0	B1 #2	1.39	0.73	6.01	1.05	2.42	1.78	1.4	9.23	2.42	67.92	17.14	0.68	25.43	1.72	12.8	N.D	0.26		0.6	0.25
LadyClaire	N0	B2 #1	2.53	1.37	11.24	1.82	5.44	3.45	3.71	16.62	11.68	120.48	19.21	2.67	18.84	4.72	24.16	0.36	1.73		3.23	0.72
LadyClaire	N0	B2 #2	1.67	1.29	8.08	2	3.11	4.1	4.43	14.98	6.17	221.14	22.01	2.28	22.65	3.07	64.78	0.46	1.83		1.2	0.44
LadyClaire	N100	B1 #1	2.87	1.38	5.56	0.9	1.67	2.22	2.8	14.47	4.44	92.47	14.03	1.94	19.93	1.93	37.44	0.39	1.31		0.84	0.32
LadyClaire	N100	B1 #2	1.71	0.97	5.05	0.96	1.63	1.94	1.76	11.93	3.78	74.64	17.18	1.04	19.29	1.42	13.56	0.1	0.62		0.61	0.25
LadyClaire	N100	B2 #1	5.47	1.75	14.32	1.84	5.06	3.51	2.98	17.09	5.66	88.4	20.41	2.73	22.55	4.13	39.52	0.18	0.78		2.69	0.71
LadyClaire	N100	B2 #2	1.72	0.73	4.73	0.89	1.6	2.25	2.24	10.35	2.12	70.48	21.06	1.22	19.43	1.42	25.34	N.D	0.37		0.54	0.25
LadyClaire	N200	B1 #1	5.36	2.1	19.36	2.12	6.31	5.52	5.27	13.97	38.12	178.04	23.79	2.6	14.63	6.37	38.35	0.35	1.61		4.45	0.7
LadyClaire	N200	B1 #2	5.34	1.74	12.9	1.69	4.27	4.2	4.65	21.54	13.96	132.41	22.31	2.8	20.94	3.38	42.75	0.17	0.84		1.56	0.48
LadyClaire	N200	B2 #1	3.37	1.24	8.9	1.33	2.39	2.57	1.81	15.57	9.22	136.12	16.61	1.74	18.42	2.16	57.96	0.22	0.6		0.61	0.24
LadyClaire	N200	B2 #2	7.25	2.21	8.97	1.79	2.36	4.11	3.3	9.61	13.33	118.4	19.42	2.98	11.71	2.94	66.15	0.1	0.27		0.58	0.19
Verdi	N0	B1 #1	13.2	2.09	10.14	2.3	3.08	1.9	7.17	16.62	3.54	62.96	24.89	1.99	13.69	2.55	12.19	0.47	2.79		1.22	0.35
Verdi	N0	B1 #2	4.11	1.25	7.17	1.59	2.13	1.49	3.51	7.91	2.51	51.97	25.52	1.33	14.37	1.8	5.7	0.17	1.9		0.6	0.18
Verdi	N0	B2 #1	0.76	0.53	1.49	0.65	0.71	0.39	1	2.59	0.72	24.86	9.08	0.42	13.47	0.99	3.44	0.15	0.96		0.38	0.13
Verdi	N0	B2 #2	0.72	0.41	1.3	0.5	0.62	0.47	0.95	2.34	0.63	23.8	9.31	0.54	8.86	0.53	2.81	0.12	1		0.44	0.19
Verdi	N100	B1 #1	5.2	1.8	10.01	1.92	2.73	2.02	4.91	11.43	3.92	50.47	22.03	2.24	16.7	2.58	8.38	0.24	2.46		1.37	0.38
Verdi	N100	B1 #2	13.48	2.91	11.34	2.27	2.96	2.24	6.99	16.25	14.12	83.56	25.01	2.77	14.61	3.11	24.51	0.66	2.38		0.77	0.25
Verdi	N100	B2 #1	1.58	1.06	2.63	1.3	1.24	0.84	2.21	3.3	1.8	30.11	16.75	0.79	18.89	0.7	3.7	0.55	1.12		0.42	0.35
Verdi	N100	B2 #2	0.79	0.71	1.89	0.47	0.59	0.85	1.58	9.57	1.05	54.12	8.85	0.91	21.72	0.64	10.13	0.23	0.81		0.36	0.22
Verdi	N200	B1 #1	18.61	3.48	16.34	3.2	5.1	2.83	8.52	20.35	7.27	78.18	26.75	3.1	16.48	4.57	27.61	0.58	3.49		2.18	0.52
Verdi	N200	B1 #2	17.61	3	10.93	2.68	2.92	2.11	7.46	22.27	16.68	72.83	25.81	2.64	22.39	3.03	27.37	0.44	2.59		0.91	0.25
Verdi	N200	B2 #1	2.86	1.31	3.46	0.68	0.86	1.12	3.41	18.26	4.05	110.33	12.91	0.82	20.24	0.81	29.2	0.72	1.38		0.61	0.24
Verdi	N200	B2 #2	1.71	0.53	2.61	0.62	0.75	1.66	2.12	3.77	4.08	113.44	19.07	2.03	15.52	0.49	19.4	0.16	0.44		0.3	0.45

## Sheet: Sugars 
Sugars (mmol/kg dry weight)
Variety	Treatment	Block/Replicates	Store	Glucose (mmol/kg)	Fructose (mmol/kg)	Sucrose (mmol/kg)
Daisy	N0	B1 #1	Unstored	ND	ND	ND
Daisy	N0	B1 #2	Unstored	4.92193	2.33964	17.8218
Daisy	N0	B2 #1	Unstored	ND	ND	ND
Daisy	N0	B2 #2	Unstored	ND	ND	ND
Daisy	N100	B1 #1	Unstored	3.95161	1.3875	31.3723
Daisy	N100	B1 #2	Unstored	3.58658	1.74844	25.6498
Daisy	N100	B2 #1	Unstored	ND	ND	ND
Daisy	N100	B2 #2	Unstored	ND	ND	ND
Daisy	N200	B1 #1	Unstored	4.59805	15.8263	27.9064
Daisy	N200	B1 #2	Unstored	6.98473	3.10429	32.0814
Daisy	N200	B2 #1	Unstored	4.52309	2.3651	23.8998
Daisy	N200	B2 #2	Unstored	4.80254	2.02357	26.5594
Harmony	N0	B1 #1	Unstored	ND	ND	ND
Harmony	N0	B1 #2	Unstored	ND	ND	ND
Harmony	N0	B2 #1	Unstored	ND	ND	ND
Harmony	N0	B2 #2	Unstored	ND	ND	ND
Harmony	N100	B1 #1	Unstored	ND	ND	ND
Harmony	N100	B1 #2	Unstored	101.043	61.08	10.855
Harmony	N100	B2 #1	Unstored	ND	ND	ND
Harmony	N100	B2 #2	Unstored	ND	ND	ND
Harmony	N200	B1 #1	Unstored	260.843	63.3483	0.125089
Harmony	N200	B1 #2	Unstored	ND	ND	ND
Harmony	N200	B2 #1	Unstored	ND	ND	ND
Harmony	N200	B2 #2	Unstored	7.57764	3.73928	29.2362
Hermes	N0	B1 #1	Unstored	2.73576	1.41048	26.4094
Hermes	N0	B1 #2	Unstored	2.0926	1.06613	21.7328
Hermes	N0	B2 #1	Unstored	2.86209	1.5081	35.5342
Hermes	N0	B2 #2	Unstored	2.16742	1.32003	22.2353
Hermes	N100	B1 #1	Unstored	3.12165	1.92967	44.4345
Hermes	N100	B1 #2	Unstored	2.25745	1.16465	27.4593
Hermes	N100	B2 #1	Unstored	3.17434	1.23653	26.9786
Hermes	N100	B2 #2	Unstored	2.493	1.68618	27.035
Hermes	N200	B1 #1	Unstored	17.5863	1.99117	43.0743
Hermes	N200	B1 #2	Unstored	2.80665	1.04811	42.3492
Hermes	N200	B2 #1	Unstored	3.01677	1.4186	29.3791
Hermes	N200	B2 #2	Unstored	3.23547	1.39828	30.3571
KingEdward	N0	B1 #1	Unstored	4.29216	1.36312	39.5262
KingEdward	N0	B1 #2	Unstored	7.84814	5.5858	26.0062
KingEdward	N0	B2 #1	Unstored	2.98981	1.32036	20.1575
KingEdward	N0	B2 #2	Unstored	3.80983	2.31138	26.3975
KingEdward	N100	B1 #1	Unstored	9.40375	3.81485	25.3841
KingEdward	N100	B1 #2	Unstored	9.32983	7.61355	32.5581
KingEdward	N100	B2 #1	Unstored	10.3117	1.70452	33.9256
KingEdward	N100	B2 #2	Unstored	2.7802	1.73353	32.5976
KingEdward	N200	B1 #1	Unstored	4.04666	1.30633	23.6443
KingEdward	N200	B1 #2	Unstored	3.88027	1.6038	25.386
KingEdward	N200	B2 #1	Unstored	14.9439	6.29087	25.1677
KingEdward	N200	B2 #2	Unstored	5.09872	1.6419	33.2949
LadyClaire	N0	B1 #1	Unstored	ND	ND	ND
LadyClaire	N0	B1 #2	Unstored	ND	ND	ND
LadyClaire	N0	B2 #1	Unstored	ND	ND	ND
LadyClaire	N0	B2 #2	Unstored	ND	ND	ND
LadyClaire	N100	B1 #1	Unstored	4.17756	2.13675	14.0155
LadyClaire	N100	B1 #2	Unstored	2.41194	1.63031	17.8474
LadyClaire	N100	B2 #1	Unstored	ND	ND	ND
LadyClaire	N100	B2 #2	Unstored	ND	ND	ND
LadyClaire	N200	B1 #1	Unstored	4.377	2.51503	17.5113
LadyClaire	N200	B1 #2	Unstored	6.60289	21.8214	19.9381
LadyClaire	N200	B2 #1	Unstored	ND	ND	ND
LadyClaire	N200	B2 #2	Unstored	ND	ND	ND
Rosetta	N0	B1 #1	Unstored	3.15379	2.63505	34.826
Rosetta	N0	B1 #2	Unstored	2.06887	2.14342	19.7629
Rosetta	N0	B2 #1	Unstored	2.09024	1.58906	14.498
Rosetta	N0	B2 #2	Unstored	2.6981	1.55881	20.8254
Rosetta	N100	B1 #1	Unstored	3.85555	1.9459	19.5611
Rosetta	N100	B1 #2	Unstored	4.57354	2.28833	26.0366
Rosetta	N100	B2 #1	Unstored	2.66273	1.96325	19.0411
Rosetta	N100	B2 #2	Unstored	2.88727	1.75809	22.7489
Rosetta	N200	B1 #1	Unstored	3.03279	2.16494	26.4996
Rosetta	N200	B1 #2	Unstored	2.40343	1.48576	16.4806
Rosetta	N200	B2 #1	Unstored	2.97651	1.44267	25.6759
Rosetta	N200	B2 #2	Unstored	2.6491	1.48672	20.5607
MarisPiper	N0	B1 #1	Unstored	4.05876	2.78936	35.464
MarisPiper	N0	B1 #2	Unstored	7.4602	5.01142	44.1745
MarisPiper	N0	B2 #1	Unstored	6.68631	6.23454	35.5952
MarisPiper	N0	B2 #2	Unstored	3.04863	2.09681	40.4967
MarisPiper	N100	B1 #1	Unstored	3.33069	2.04726	36.9975
MarisPiper	N100	B1 #2	Unstored	3.63695	1.82117	30.0051
MarisPiper	N100	B2 #1	Unstored	3.47341	2.79139	42.8175
MarisPiper	N100	B2 #2	Unstored	2.68148	2.21631	43.6177
MarisPiper	N200	B1 #1	Unstored	3.57616	2.10074	36.7313
MarisPiper	N200	B1 #2	Unstored	7.6827	4.01791	54.2086
MarisPiper	N200	B2 #1	Unstored	10.0984	7.11355	39.3811
MarisPiper	N200	B2 #2	Unstored	4.42706	2.77773	47.0249
Markies	N0	B1 #1	Unstored	2.95143	1.64667	34.5821
Markies	N0	B1 #2	Unstored	2.80407	1.85422	43.9437
Markies	N0	B2 #1	Unstored	2.39334	1.78624	28.2728
Markies	N0	B2 #2	Unstored	2.58638	1.85149	32.0194
Markies	N100	B1 #1	Unstored	2.67072	1.77189	28.4056
Markies	N100	B1 #2	Unstored	2.49675	1.77438	30.2195
Markies	N100	B2 #1	Unstored	6.70512	4.21157	36.4252
Markies	N100	B2 #2	Unstored	2.7697	1.72293	26.1069
Markies	N200	B1 #1	Unstored	2.4712	1.91135	34.039
Markies	N200	B1 #2	Unstored	2.31257	1.5353	27.2274
Markies	N200	B2 #1	Unstored	4.83792	2.98811	34.7708
Markies	N200	B2 #2	Unstored	2.49035	1.9038	28.7962
PentlandDell	N0	B1 #1	Unstored	15.8825	13.5913	22.803
PentlandDell	N0	B1 #2	Unstored	9.43594	7.21922	18.0174
PentlandDell	N0	B2 #1	Unstored	59.1319	34.6409	24.7599
PentlandDell	N0	B2 #2	Unstored	15.9479	13.5794	21.9507
PentlandDell	N100	B1 #1	Unstored	8.33649	5.77411	22.5594
PentlandDell	N100	B1 #2	Unstored	17.2981	14.6893	16.4248
PentlandDell	N100	B2 #1	Unstored	15.9339	12.071	23.4918
PentlandDell	N100	B2 #2	Unstored	18.8319	12.1987	20.487
PentlandDell	N200	B1 #1	Unstored	13.5691	9.25956	26.2894
PentlandDell	N200	B1 #2	Unstored	9.36052	4.67935	24.8923
PentlandDell	N200	B2 #1	Unstored	6.83749	2.14736	46.2875
PentlandDell	N200	B2 #2	Unstored	15.609	8.90103	48.5487
RussetBurbank	N0	B1 #1	Unstored	10.5009	6.18237	28.1624
RussetBurbank	N0	B1 #2	Unstored	18.7657	10.9998	27.1619
RussetBurbank	N0	B2 #1	Unstored	7.5177	3.67494	18.9485
RussetBurbank	N0	B2 #2	Unstored	22.1855	9.31362	31.0621
RussetBurbank	N100	B1 #1	Unstored	9.55222	7.58668	17.5633
RussetBurbank	N100	B1 #2	Unstored	11.7546	8.29009	20.0318
RussetBurbank	N100	B2 #1	Unstored	6.15118	2.87343	25.8538
RussetBurbank	N100	B2 #2	Unstored	3.88968	1.89168	23.2866
RussetBurbank	N200	B1 #1	Unstored	6.13569	4.5633	22.229
RussetBurbank	N200	B1 #2	Unstored	5.48659	3.9483	24.3402
RussetBurbank	N200	B2 #1	Unstored	6.21228	2.21155	26.0242
RussetBurbank	N200	B2 #2	Unstored	50.9867	32.5028	59.1584
Saturna	N0	B1 #1	Unstored	2.38799	3.4211	16.057
Saturna	N0	B1 #2	Unstored	2.15065	2.55385	22.197
Saturna	N0	B2 #1	Unstored	2.26589	2.6968	25.0474
Saturna	N0	B2 #2	Unstored	2.61829	2.64805	22.8405
Saturna	N100	B1 #1	Unstored	2.2906	2.02997	23.4323
Saturna	N100	B1 #2	Unstored	2.19022	2.10026	22.2461
Saturna	N100	B2 #1	Unstored	2.18501	2.18313	26.4729
Saturna	N100	B2 #2	Unstored	2.49827	2.35768	17.6094
Saturna	N200	B1 #1	Unstored	1.88353	2.16347	16.2478
Saturna	N200	B1 #2	Unstored	2.60645	2.77965	21.1746
Saturna	N200	B2 #1	Unstored	4.11007	3.61321	28.7969
Saturna	N200	B2 #2	Unstored	2.24249	2.07336	22.2011
Umatilla	N0	B1 #1	Unstored	ND	ND	ND
Umatilla	N0	B1 #2	Unstored	ND	ND	ND
Umatilla	N0	B2 #1	Unstored	ND	ND	ND
Umatilla	N0	B2 #2	Unstored	ND	ND	ND
Umatilla	N100	B1 #1	Unstored	6.7665	3.60926	29.3101
Umatilla	N100	B1 #2	Unstored	9.83454	5.65556	56.419
Umatilla	N100	B2 #1	Unstored	ND	ND	ND
Umatilla	N100	B2 #2	Unstored	ND	ND	ND
Umatilla	N200	B1 #1	Unstored	5.77905	1.61802	33.273
Umatilla	N200	B1 #2	Unstored	8.70795	3.43478	48.4587
Umatilla	N200	B2 #1	Unstored	ND	ND	ND
Umatilla	N200	B2 #2	Unstored	ND	ND	ND
Verdi	N0	B1 #1	Unstored	2.08868	2.08723	30.2292
Verdi	N0	B1 #2	Unstored	7.54606	8.34731	41.027
Verdi	N0	B2 #1	Unstored	1.94403	1.88395	21.6843
Verdi	N0	B2 #2	Unstored	1.64801	2.08679	23.0582
Verdi	N100	B1 #1	Unstored	2.13389	2.17751	29.5996
Verdi	N100	B1 #2	Unstored	1.92288	2.06256	23.5758
Verdi	N100	B2 #1	Unstored	2.18908	2.29581	15.721
Verdi	N100	B2 #2	Unstored	2.46953	2.38639	24.3921
Verdi	N200	B1 #1	Unstored	2.59	2.37317	35.0472
Verdi	N200	B1 #2	Unstored	2.42509	1.93914	26.1194
Verdi	N200	B2 #1	Unstored	3.07624	2.14976	26.8205
Verdi	N200	B2 #2	Unstored	1.92191	2.25825	19.3622
Daisy	N0	B1 #1	Stored	4.4358	2.89537	13.7662
Daisy	N0	B1 #2	Stored	4.21859	3.85312	14.4255
Daisy	N0	B2 #1	Stored	6.94988	4.80215	15.6728
Daisy	N0	B2 #2	Stored	6.80574	5.4105	11.8048
Daisy	N100	B1 #1	Stored	6.02808	5.22549	10.7852
Daisy	N100	B1 #2	Stored	7.88905	6.10317	10.5077
Daisy	N100	B2 #1	Stored	3.22394	2.30331	10.7539
Daisy	N100	B2 #2	Stored	7.16144	4.45359	10.6146
Daisy	N200	B1 #1	Stored	7.82816	5.1759	14.1896
Daisy	N200	B1 #2	Stored	5.48333	3.70316	12.0536
Daisy	N200	B2 #1	Stored	4.78936	3.05983	11.3135
Daisy	N200	B2 #2	Stored	5.58646	3.76432	12.6745
Harmony	N0	B1 #1	Stored	160.759	74.7435	0.296432
Harmony	N0	B1 #2	Stored	149.949	93.3427	0.367869
Harmony	N0	B2 #1	Stored	155.186	89.2828	0.638542
Harmony	N0	B2 #2	Stored	196.11	98.9049	0.21866
Harmony	N100	B1 #1	Stored	127.707	65.0177	0.197474
Harmony	N100	B1 #2	Stored	166.867	86.5756	0.18836
Harmony	N100	B2 #1	Stored	188.888	56.4774	16.1071
Harmony	N100	B2 #2	Stored	275.894	114.106	0.170132
Harmony	N200	B1 #1	Stored	145.054	57.2177	0.452423
Harmony	N200	B1 #2	Stored	177.436	95.1148	13.3136
Harmony	N200	B2 #1	Stored	24.5276	20.4448	33.9779
Harmony	N200	B2 #2	Stored	24.7139	22.9852	33.8953
Hermes	N0	B1 #1	Stored	4.31515	2.41918	20.1013
Hermes	N0	B1 #2	Stored	3.9781	2.00193	16.4754
Hermes	N0	B2 #1	Stored	5.02471	3.1837	16.091
Hermes	N0	B2 #2	Stored	3.64487	1.61547	14.8429
Hermes	N100	B1 #1	Stored	2.93921	0.748306	15.286
Hermes	N100	B1 #2	Stored	3.85063	1.7227	12.3892
Hermes	N100	B2 #1	Stored	9.07947	6.88061	14.4308
Hermes	N100	B2 #2	Stored	6.16932	4.43148	12.7264
Hermes	N200	B1 #1	Stored	4.48778	1.3653	17.3882
Hermes	N200	B1 #2	Stored	3.50645	1.34094	16.4946
Hermes	N200	B2 #1	Stored	8.22493	7.33011	14.6679
Hermes	N200	B2 #2	Stored	4.327	2.43725	14.2074
KingEdward	N0	B1 #1	Stored	30.5428	20.2852	13.8377
KingEdward	N0	B1 #2	Stored	11.1315	8.80596	13.7771
KingEdward	N0	B2 #1	Stored	6.65628	5.69541	15.9384
KingEdward	N0	B2 #2	Stored	6.09745	4.71126	12.104
KingEdward	N100	B1 #1	Stored	6.11488	4.37595	6.18828
KingEdward	N100	B1 #2	Stored	31.1906	20.9706	10.0932
KingEdward	N100	B2 #1	Stored	5.57892	4.58412	5.82337
KingEdward	N100	B2 #2	Stored	35.0768	18.5784	2.65798
KingEdward	N200	B1 #1	Stored	5.24637	4.75698	16.0143
KingEdward	N200	B1 #2	Stored	5.38105	3.97802	15.4318
KingEdward	N200	B2 #1	Stored	67.7261	44.0763	11.4545
KingEdward	N200	B2 #2	Stored	36.0347	18.345	15.8047
LadyClaire	N0	B1 #1	Stored	2.15381	1.92914	13.7805
LadyClaire	N0	B1 #2	Stored	2.22927	2.06992	10.8203
LadyClaire	N0	B2 #1	Stored	ND	ND	ND
LadyClaire	N0	B2 #2	Stored	ND	ND	ND
LadyClaire	N100	B1 #1	Stored	1.77482	1.26322	6.70499
LadyClaire	N100	B1 #2	Stored	1.4579	1.04733	7.99768
LadyClaire	N100	B2 #1	Stored	1.58419	1.21654	7.31413
LadyClaire	N100	B2 #2	Stored	1.49889	1.07067	6.55615
LadyClaire	N200	B1 #1	Stored	5.0737	2.62925	8.70051
LadyClaire	N200	B1 #2	Stored	1.18842	1.87236	9.52943
LadyClaire	N200	B2 #1	Stored	4.05481	2.10928	10.9628
LadyClaire	N200	B2 #2	Stored	5.23823	2.54703	9.12821
Rosetta	N0	B1 #1	Stored	17.2653	22.1428	47.2355
Rosetta	N0	B1 #2	Stored	6.23598	6.55327	30.0294
Rosetta	N0	B2 #1	Stored	9.69829	9.4355	23.2025
Rosetta	N0	B2 #2	Stored	19.0868	23.4088	28.5281
Rosetta	N100	B1 #1	Stored	5.57864	5.47304	28.3004
Rosetta	N100	B1 #2	Stored	6.88106	7.27805	30.1395
Rosetta	N100	B2 #1	Stored	13.7526	13.6798	19.2807
Rosetta	N100	B2 #2	Stored	8.38255	8.44166	26.4969
Rosetta	N200	B1 #1	Stored	8.46281	8.5011	29.4524
Rosetta	N200	B1 #2	Stored	4.60268	3.8392	29.8833
Rosetta	N200	B2 #1	Stored	5.75951	4.44322	28.4066
Rosetta	N200	B2 #2	Stored	17.4094	15.8131	39.3019
MarisPiper	N0	B1 #1	Stored	12.8497	15.3392	1.53475
MarisPiper	N0	B1 #2	Stored	6.20029	7.03068	10.3615
MarisPiper	N0	B2 #1	Stored	0.702652	1.06178	1.82327
MarisPiper	N0	B2 #2	Stored	17.9719	20.6418	12.33
MarisPiper	N100	B1 #1	Stored	4.03511	2.19642	12.6475
MarisPiper	N100	B1 #2	Stored	4.14507	2.51147	10.7928
MarisPiper	N100	B2 #1	Stored	7.67399	6.18642	8.75663
MarisPiper	N100	B2 #2	Stored	5.64885	4.79115	8.19742
MarisPiper	N200	B1 #1	Stored	5.95659	4.51284	8.80995
MarisPiper	N200	B1 #2	Stored	13.9809	13.9086	9.46101
MarisPiper	N200	B2 #1	Stored	3.05352	6.5525	13.3169
MarisPiper	N200	B2 #2	Stored	2.78989	1.91326	12.5007
Markies	N0	B1 #1	Stored	3.54256	2.64652	16.7477
Markies	N0	B1 #2	Stored	3.51163	2.05833	16.7922
Markies	N0	B2 #1	Stored	2.96835	1.83007	18.3968
Markies	N0	B2 #2	Stored	2.90907	2.00149	19.069
Markies	N100	B1 #1	Stored	2.62253	1.01044	11.5658
Markies	N100	B1 #2	Stored	2.76704	1.25911	8.13803
Markies	N100	B2 #1	Stored	2.72121	1.6068	9.5372
Markies	N100	B2 #2	Stored	2.48047	1.1691	14.7614
Markies	N200	B1 #1	Stored	3.82881	2.35554	17.6629
Markies	N200	B1 #2	Stored	3.92557	2.6959	18.0604
Markies	N200	B2 #1	Stored	2.9885	1.74921	20.421
Markies	N200	B2 #2	Stored	3.46957	3.28843	20.6458
PentlandDell	N0	B1 #1	Stored	45.1383	43.682	13.0798
PentlandDell	N0	B1 #2	Stored	33.9742	30.0131	16.3756
PentlandDell	N0	B2 #1	Stored	31.9214	30.0732	23.1416
PentlandDell	N0	B2 #2	Stored	18.0922	22.4917	22.5006
PentlandDell	N100	B1 #1	Stored	32.464	33.065	20.3785
PentlandDell	N100	B1 #2	Stored	33.4463	29.9023	10.2604
PentlandDell	N100	B2 #1	Stored	17.9944	20.7771	24.6913
PentlandDell	N100	B2 #2	Stored	23.1828	26.8992	19.2135
PentlandDell	N200	B1 #1	Stored	41.394	38.2931	3.3831
PentlandDell	N200	B1 #2	Stored	55.4739	41.2824	7.06935
PentlandDell	N200	B2 #1	Stored	57.6073	44.0643	44.1616
PentlandDell	N200	B2 #2	Stored	43.357	35.645	37.9417
RussetBurbank	N0	B1 #1	Stored	8.69585	7.59512	16.6682
RussetBurbank	N0	B1 #2	Stored	45.9185	36.1988	15.292
RussetBurbank	N0	B2 #1	Stored	12.5764	10.7084	20.0049
RussetBurbank	N0	B2 #2	Stored	30.2216	22.0758	14.9419
RussetBurbank	N100	B1 #1	Stored	19.8598	15.4343	13.0956
RussetBurbank	N100	B1 #2	Stored	39.5593	30.7665	7.91416
RussetBurbank	N100	B2 #1	Stored	11.7873	12.0575	11.5143
RussetBurbank	N100	B2 #2	Stored	10.7429	7.20884	16.1002
RussetBurbank	N200	B1 #1	Stored	67.2704	45.1748	12.3476
RussetBurbank	N200	B1 #2	Stored	17.3949	17.8674	13.6804
RussetBurbank	N200	B2 #1	Stored	98.4442	54.177	25.7975
RussetBurbank	N200	B2 #2	Stored	5.93312	5.5238	20.6747
Saturna	N0	B1 #1	Stored	3.82676	5.39396	18.8541
Saturna	N0	B1 #2	Stored	2.84773	3.10218	17.435
Saturna	N0	B2 #1	Stored	3.70765	3.7264	17.9461
Saturna	N0	B2 #2	Stored	3.63428	3.50909	14.5543
Saturna	N100	B1 #1	Stored	4.00688	1.95901	18.7342
Saturna	N100	B1 #2	Stored	3.79749	1.99985	15.7265
Saturna	N100	B2 #1	Stored	3.90282	2.27117	14.0708
Saturna	N100	B2 #2	Stored	3.07749	1.41638	15.4972
Saturna	N200	B1 #1	Stored	2.93032	2.83848	18.4074
Saturna	N200	B1 #2	Stored	3.36526	4.47022	17.7671
Saturna	N200	B2 #1	Stored	2.80261	3.25166	20.7953
Saturna	N200	B2 #2	Stored	4.9363	5.24	22.5782
Umatilla	N0	B1 #1	Stored	34.0628	28.8649	9.83276
Umatilla	N0	B1 #2	Stored	11.6817	10.7389	19.5904
Umatilla	N0	B2 #1	Stored	13.4249	14.7949	24.1683
Umatilla	N0	B2 #2	Stored	13.0192	15.5656	15.3124
Umatilla	N100	B1 #1	Stored	61.6749	48.5485	15.3936
Umatilla	N100	B1 #2	Stored	64.4105	53.6286	39.2549
Umatilla	N100	B2 #1	Stored	45.3259	36.8317	32.0299
Umatilla	N100	B2 #2	Stored	63.6696	43.7695	23.6848
Umatilla	N200	B1 #1	Stored	7.55544	6.54894	21.9945
Umatilla	N200	B1 #2	Stored	26.4724	23.2404	27.0705
Umatilla	N200	B2 #1	Stored	192.431	95.2214	8.37948
Umatilla	N200	B2 #2	Stored	194.21	102.474	11.6306
Verdi	N0	B1 #1	Stored	2.6874	1.89621	18.3397
Verdi	N0	B1 #2	Stored	2.86238	2.9316	22.6364
Verdi	N0	B2 #1	Stored	4.33806	3.07498	14.3269
Verdi	N0	B2 #2	Stored	3.69277	2.60468	15.7592
Verdi	N100	B1 #1	Stored	3.47181	2.32839	13.0246
Verdi	N100	B1 #2	Stored	1.4609	0.874175	15.2388
Verdi	N100	B2 #1	Stored	1.84422	0.820368	18.4475
Verdi	N100	B2 #2	Stored	1.83501	0.860605	19.8612
Verdi	N200	B1 #1	Stored	2.25261	2.44206	14.872
Verdi	N200	B1 #2	Stored	1.24074	0.47848	18.8375
Verdi	N200	B2 #1	Stored	2.53149	4.29158	19.3343
Verdi	N200	B2 #2	Stored	4.18768	2.89368	15.7252

## Sheet: Acrylamide
Acrylamide in potato flour from unstored samples heated at 160C for 20 min (µg per kg) (ppb)
Treatment	Block/Replicates	Saturna	Lady Rosetta	Pentland Dell	Maris Piper	Verdi	Hermes	King Edward	Markies	Russett Burbank	Lady Claire
N0	B1 #1	2589.9	1512.99	6248.9	2755.91	2305.88	2761.21	2076.45	2663.97	4574.48	2149.09
	B1 #2	2418.98	2153.49	4240.16	2859.39	3496.04	2355.83	2523.5	3110	7411.08	2226.71
	B2 #1	2173.81	1590.73	8584.8	3389.45	1653.14	3300.7	1775.95	2479.52	4033.25	2428.66
	B2 #2	2788.03	1599.73	6121.13	1992.74	2020.97	2222.07	2362.26	2612.57	4364.99	2636.05
N100	B1 #1	2550.64	1818.73	6650	2578.12	2704.17	3975.26	1300.16	2474.44	5480	2539.75
	B1 #2	2690.48	2155.37	3650	2098.76	2443.14	3387.61	4505.59	2585.13	5870	3336.28
	B2 #1	2361.66	1559.72	5059.53	2394.9	2563.65	2642.21	1600.63	3691.39	3335.78	2049.5
	B2 #2	2108.86	1914.2	6065.8	1996.98	2418.26	2192.94	2342.7	2631.21	2985.1	2032.72
N200	B1 #1	2719.42	1587.43	5534.59	2610.26	2737.24	3448.78	1618.28	2711.31	4423.27	318.256
	B1 #2	3115.62	1537.14	3400.13	2070.78	2648.98	2719.05	1744.57	2698.57	3978.71	1977.56
	B2 #1	2579.39	1855.41	3239.73	3124.98	2506.86	2270	2203.19	3030.33	2913.52	2417.81
	B2 #2	2579.22	1829.24	6058.26	2518.59	2493.64	2309.57	1671.05	2988.39	10636.1	2502.68
Acrylamide in potato flour from stored samples heated at 160C for 20 min (µg per kg) (ppb)
Treatment	Block/Replicates	Saturna	Rosetta	Pentland Dell	Maris Piper	Verdi	Hermes	King Edward	Markies	Russet Burbank	Umatilla	Lady Claire	Harmony	Daisy
N0	B1 #1	3970	3742.77	18116.5	5406.03	1563.59	2540.57	4893.19	1731.26	3969.45	11179.7	2376.13	25950	2011.91
	B1 #2	2480	3448.24	14213.6	2988.63	1853.11	2250.79	2977.17	2419.97	17334.1	4904.05	2497.62	25530	2008.53
	B2 #1	2490	2746.8	8487.1	2981.15	1800.66	2836.33	2387.79	2473.97	3493.28	5829.71	ND	20610	2092.05
	B2 #2	2370	6546.65	6773.07	3676.39	1971.37	2573.64	2323.6	2615.43	10400	7132.75	ND	19666	1955.44
N100	B1 #1	2512.66	2906.99	11297.8	2199.35	2964.39	2177.59	2451.5	2164.52	10684.4	14058.9	2051.99	24256.2	2538.36
	B1 #2	2645.61	2604.51	12666.5	2228.26	2453.69	2874.3	2468.69	2242.46	13926.7	15309.2	2120.61	29745.4	2622.12
	B2 #1	2335.22	4365.21	6598.97	2642.34	1227.17	3679.58	2186.44	2118.64	6656.25	9282.98	2040.99	18496.3	2584.27
	B2 #2	3353.25	2733.55	6598.97	3149.92	1876.94	4043.28	3804.4	2087.05	3599.38	9997.34	2739.56	20473.2	2110.57
N200	B1 #1	2860	2043	16849.4	2389.14	1917.17	1586.86	2059.61	2112.73	23900	4040	1596.07	18097.5	2175.04
	B1 #2	3460	2248.86	7724.04	4536.6	2176.3	1504.01	1959.48	2335.11	9100	6357.27	1546.17	29145.6	1770.41
	B2 #1	2657.83	1459.02	8687.84	2140	2128.41	2690	7615.93	2530.83	11400	28660.5	2152.12	4543.9	1309.02
	B2 #2	2920	3806.64	7631.94	1520	2730	2355.77	4087.56	2838.93	2930	21898.2	2587.57	5367.72	1688.25
